# Supplementary material for: Volatile Chemical Variation of Essential Oils and Their Correlation with Insects, Phenology, Ontogeny and Microclimate: Piper mollicomum Kunth, a Case of Study
Source: Plants (Basel). 2022 Dec 15;11(24):3535. doi: 10.3390/plants11243535 (PMC9785739; doi:10.3390/plants11243535)
Supplement: Supplementary file 1 [file plants-11-03535-s001.zip]

Archive with 1 entries (1 files):
- plants-2000905-supplementary.pdf
